# Supplementary material for: Nanoscale architecture and dynamics of CaV1.3 channel clusters in cardiac myocytes revealed by single channel nanoscopy
Source: J Mol Cell Cardiol Plus. 2025 Oct 16;14:100490. doi: 10.1016/j.jmccpl.2025.100490 (PMC12580110; doi:10.1016/j.jmccpl.2025.100490)
Supplement: Supplementary file 2 — Supplemental Software [file mmc2.zip]

Archive with 1 entries (1 files):
- Supplementary Software.7z
